# Supplementary material for: Artificial Intelligence That Predicts Sensitizing Potential of Cosmetic Ingredients with Accuracy Comparable to Animal and In Vitro Tests—How Does the Infotechnomics Compare to Other “Omics” in the Cosmetics Safety Assessment?
Source: Int J Mol Sci. 2023 Apr 6;24(7):6801. doi: 10.3390/ijms24076801 (PMC10094956; doi:10.3390/ijms24076801)
Supplement: Supplementary file 1 [file ijms-24-06801-s001.zip]

Archive with 1 entries (1 files):
- ijms-2280997-supplementary.pdf
